# Supplementary material for: Spontaneous generation of prions and transmissible PrP amyloid in a humanised transgenic mouse model of A117V GSS
Source: PLoS Biol. 2020 Jun 9;18(6):e3000725. doi: 10.1371/journal.pbio.3000725 (PMC7282622; doi:10.1371/journal.pbio.3000725)
Supplement: S1 Data — PrP, prion protein (XLSX) [file pbio.3000725.s005.xlsx]

## Sheet: LTO Raw data
DNA No.	D.O.B	Date Culled	Age culled	Gp on graph	Scientific Outcome	QN ID	Level of deposition
42566	2000-09-01	2001-01-11	132	130	Not affected		0
57188	2003-10-01	2004-03-28	145	140	Not affected	4577-04	0
57185	2003-10-06	2004-04-10	187	190	Not affected	4586-04	0
50079	2001-09-07	2002-04-04	209	210	Not affected	1564-03	0
50080	2001-09-07	2002-04-04	209	210	Not affected	1566-03	0
49737	2001-08-09	2002-04-04	238	240	Not affected	1556-03	0
40791	2000-03-22	2000-11-22	245	240	Not affected		0
39073	2000-05-04	2001-01-05	246	240	Not affected		0
40796	1999-12-12	2000-11-15	339	340	Not affected		0
39716	2000-05-02	2001-05-01	364	360	Not affected		0
39722	2000-05-05	2001-05-04	364	360	Not affected		0
40772	1999-11-23	2000-11-24	367	360	Not affected		0
48222	2000-11-10	2001-11-12	367	360	Not affected	1546-03	0
48223	2000-11-10	2001-11-12	367	360	Not affected	1548-03	0
40790	1999-12-07	2000-12-18	377	380	Not affected		0
42562	1999-12-07	2000-12-18	377	380	Not affected		0
42563	2000-12-07	2000-12-18	377	380	Not affected		0
42576	1999-11-20	2001-01-11	418	420	Not affected		0
42568	1999-11-20	2001-01-11	418	420	Not affected		0
40934	2000-01-05	2001-03-05	425	420	Not affected		0
40936	2000-01-05	2001-03-05	425	420	Not affected		0
40801	1999-10-27	2001-01-01	432	430	Not affected		0
42579	1999-12-13	2001-03-01	444	440	Not affected		0
57165	2003-10-06	2004-12-24	445	440	Not affected	1241-05	0
26568	1998-08-31	1999-11-24	450	450	Not affected		0
34266	2000-03-01	2001-05-29	454	450	Not affected		0
57169	2003-10-06	2005-01-04	456	450	Not affected	1253-05	0
40775	1999-08-10	2000-11-24	472	470	Not affected		0
40795	2000-01-05	2001-05-01	482	480	Not affected		0
40804	2000-01-05	2001-05-04	485	480	Not affected		0
40805	2000-01-05	2001-05-04	485	480	Not affected		0
40806	2000-01-05	2001-05-04	485	480	Not affected		0
42581	1999-12-12	2001-04-13	488	490	Not affected		0
34831	1999-07-27	2000-12-01	493	490	Not affected		0
42589	2000-01-31	2001-06-15	501	500	Affected	42589	1
42590	2000-01-31	2001-06-15	501	500	Not affected		0
40931	2000-01-04	2001-05-30	512	510	Not affected		0
40933	2000-01-04	2001-05-30	512	510	Not affected		0
57182	2003-10-19	2005-03-18	516	520	Not affected	1257-05	0
57179	2003-10-19	2005-03-18	516	520	Not affected	1258-05	0
57180	2003-10-19	2005-03-18	516	520	Not affected	1259-05	0
40932	2000-01-04	2001-06-05	518	520	Not affected		0
40939	2000-01-04	2001-06-08	521	520	Not affected		0
40940	2000-01-04	2001-06-08	521	520	Affected	40940	1
40941	2000-01-04	2001-06-08	521	520	Not affected		0
57187	2003-10-06	2005-03-18	529	530	Not affected	1255-05	0
40559	2000-08-08	2002-02-12	553	550	Not affected	1517-03	0
49830	2000-08-30	2002-03-13	560	560	Not affected	1562-03	0
57164	2003-10-06	2005-04-20	562	n/a	ENP	4582-04	ENP
57166	2003-10-06	2005-04-20	562	560	Not affected	2562-05	0
57181	2003-10-19	2005-03-18	577	580	Not affected	1261-05	0
57177	2003-10-19	2005-06-01	591	590	Not affected	1254-05	0
26574	1998-09-27	2000-05-19	600	600	Not affected		0
34267	1998-08-28	2000-04-19	600	600	Affected	34267	1
51413	2000-12-11	2002-08-05	602	600	Not affected	1592-03	0
51420	2000-12-11	2002-08-05	602	600	Affected	1600-03	1
51381	2000-11-13	2002-07-09	603	600	Not affected	1588-03	0
51379	2000-11-13	2002-07-09	603	600	Not affected	1584-03	0
51380	2000-11-13	2002-07-09	603	600	Not affected	1586-03	0
57184	2003-10-06	2005-06-01	604	600	Affected	2414-05	2
57167	2003-10-06	2005-06-01	604	600	Affected	2575-05	1
51377	2000-11-10	2002-07-09	606	610	Not affected	1580-03	0
51378	2000-11-10	2002-07-09	606	610	Not affected	1582-03	0
51412	2000-12-07	2002-08-05	606	610	Not affected	1590-03	0
51376	2000-11-06	2002-07-08	609	610	Not affected	1578-03	0
40802	1999-08-10	2001-04-11	610	610	Not affected		0
26097	1998-09-06	2000-05-12	614	610	Not affected		0
57161	2003-10-19	2005-07-21	659	660	Not affected	2442-05	0
57183	2003-10-19	2005-08-09	660	660	Affected	2456-05	1
51429	2000-10-08	2002-08-05	666	670	Not affected	1604-03	0
57162	2003-10-13	2005-08-09	666	670	Not affected	2398-05	0
32471	1998-12-12	2000-10-10	668	670	Not affected		0
51426	2000-11-10	2002-09-10	669	670	Not affected	1602-03	0
57190	2003-10-01	2005-08-09	678	670	Not affected	2397-05	0
33031	1998-11-21	2000-11-08	718	720	Not affected		0
33897	1998-12-14	2000-10-10	727	730	Not affected		0
42564	1999-11-14	2001-01-11	728	730	Not affected		0
42565	1999-01-14	2001-01-11	728	730	Not affected		0
51415	2000-10-16	16/10/2002	730	730	Not affected	1594-03	0
51416	2000-10-16	2002-10-16	730	730	Not affected	1596-03	0
51417	2000-10-16	2002-10-16	730	730	Affected	1598-03	2
32618	1998-12-07	2000-12-13	737	740	Not affected		0
40944	2000-08-08	2002-08-16	738	740	Affected	1524-03	1
32623	1998-11-18	2000-12-01	744	740	Affected	32623	3
49740	2000-02-24	2002-03-13	748	750	Affected	1560-03	1
32261	1998-11-25	2000-12-13	749	750	not affected		0
26094	1998-09-07	2000-09-26	750	750	Not affected		0
40794	2000-01-05	2002-02-05	762	760	Affected	1520-03	1
39068	2000-02-09	2002-04-04	785	790	Affected	39068	3
40945	2000-08-08	07/10/2002	790	790	Affected	1526-03	1
40942	2000-01-04	2002-03-13	799	800	Not affected	1522-03	0
49739	2000-01-04	2002-03-13	799	800	Not affected	1554-03	0
34817	1999-07-27	2001-10-08	804	800	Not affected		0
32467	1998-12-16	2001-03-01	806	810	Not affected		0
32257	1998-12-13	2001-03-01	809	810	Not affected		0
42584	1999-11-22	2002-02-12	813	810	Not affected	1534-03	0
39719	2000-05-11	2002-08-05	816	820	Not affected	1512-03	0
26571	1998-06-14	2000-09-26	835	840	Not affected		0
26186	1998-06-27	2000-10-10	836	840	Affected	26186	1
33120	1999-05-19	05/09/2001	840	840	Affected	33120	1
40950	2000-03-22	2002-07-22	852	850	Affected	1528-03	3
40771	1998-03-03	2000-10-10	952	950	Not affected		0
		Data sorted chronlogically (column E)
Column F =	The death days were rounded up/down to the nearest whole number for ease of plotting on the graph eg died at 132 days , plotted on point 130 days
(Gp on graph)
